# Supplementary material for: Identification and characterization of Loa loa antigens responsible for cross-reactivity with rapid diagnostic tests for lymphatic filariasis
Source: PLoS Negl Trop Dis. 2018 Nov 16;12(11):e0006963. doi: 10.1371/journal.pntd.0006963 (PMC6267963; doi:10.1371/journal.pntd.0006963)
Supplement: S1 Table — (XLSX) [file pntd.0006963.s001.xlsx]

## Sheet: Sheet1
2016 Akonolinga/Awae Field Study				LF RDT History
Subject	RDT	L. loa Mf density (Mf/mL)	M. perstans Mf density (Mf/mL)	Testing year	RDT	Prior L. loa Mf density (Mf/mL)
1	0	0	0
2	0	3440	20
3	0	40	0
4	0	5240	0
5	0	0	0
6	0	3020	0
8	0	0	0
9	0	0	0
10	0	48220	0	2013	1	32540
11	0	0	0	2013	0	80
13	0	0	0
14	0	0	0
15	0	22500	0	2015	0	14160
16	0	0	0
17	0	ND	ND	2013	0	4540
20	0	120	0
21	0	1620	0	2013	0	2440
22	0	4480	0	2013	0	4040
23	0	ND	ND	2013	0	6360
24	0	0	0
25	0	3880	0
26	0	50980	0	2015	1	89840
27	0	2020	0	2013	0	3000
28	0	9540	100
30	0	ND	ND	2013	0	1980
32	0	6980	0
33	0	0	0
34	0	0	0
35	0	0	0
36	1	0	0
37	0	1160	60
38	0	0	0
39	0	460	0
41	0	1400	0
42	0	5420	0
43	0	13000	0
44	0	6280	0	2013	0	4300
45	0	0	0
48	0	0	0
49	0	0	0
50	0	6040	0
52	0	0	0
53	0	160	0
54	0	1040	0	2015	1	12020
55	0	260	0
56	0	0	0
57	0	0	0
58	1	59960	0	2013	1	ND
60	0	ND	ND	2013	0	1180
61	0	2540	0
62	0	3200	0
63	0	0	0	2013	0	200
64	0	6500	0
65	0	4240	0	2015	0	17780
66	0	11440	440
67	0	3940	20
68	0	100	0
70	0	0	0
71	0	0	0
72	0	1980	0	2015	0	1940
73	ND	12900	80	2015	1	17020
74	0	24960	0
75	0	0	0
76	0	0	0
77	ND	0	0
78	1	1140	0
79	0	5220	0
80	0	0	0
81	0	7520	0
82	0	0	0
83	0	0	0
84	0	540	0
85	0	0	0
86	0	0	0
87	0	4320	0	2015	0	10600
88	0	0	0
89	0	0	0
91	0	19000	240	2013	0	9880
93	0	0	0
94	0	33980	80	2013	1	38900
95	0	0	0
96	0	0	0
97	0	0	0
98	0	0	0	2013	0	20
99	0	0	0
100	0	9960	0
101	0	820	0
102	0	0	0
103	0	13780	260	2013	1	11720
104	0	8800	0
105	0	3420	0
106	0	340	0	2015	0	1000
107	0	16220	1300
108	0	380	0
109	0	0	0
110	0	124700	500	2013	1	ND
111	0	2780	0
112	0	0	0
113	0	0	0
114	0	0	0
115	0	0	0
116	0	21380	0	2013	0	1300
117	0	12120	0	2013	1	10000
118	0	ND	ND	2013	1	9820
120	0	40	0
122	0	11540	0	2013	0	18020
123	0	0	0
124	0	36620	0	2015	1	62600
125	0	12400	0	2015	1	15200
126	0	280	0	2013	0	1020
127	0	6560	0
128	0	1320	0
130	0	8240	0
131	0	0	0
132	0	3900	0
133	0	11360	0
134	0	0	0
135	0	4200	0
136	0	0	0
138	0	0	0
141	0	0	0
142	0	1080	0
145	0	6680	0
146	ND	4360	0	2015	0	80
147	0	0	0
148	0	220	0
149	0	0	0
150	0	0	0
152	0	15200	0
153	0	22400	0
154	0	0	0
155	0	4500	0
156	0	100	0
157	0	0	0	2015	0	840
158	0	1500	0	2015	0	280
159	0	0	0
160	0	0	0
161	0	2740	0
162	0	0	0
163	0	0	0
164	0	340	0	2015	0	3300
165	0	0	0
166	0	0	0
167	0	3280	140	2013	0	6900
168	0	340	20
169	0	11040	0
170	0	28780	0
171	0	360	0
172	0	2440	0	2013	1	3020
173	0	9460	0
174	ND	900	0	2015	0	300
175	0	0	0
176	0	0	0	2015	0	3360
177	0	35320	0	2015	1	32300
178	0	2200	0
179	0	160	0	2015	1	5200
180	0	3800	20
181	0	17540	0	2015	1	9880
183	0	40200	0
184	0	2200	0	2015	0	8300
185	0	1100	0
186	0	4800	0
187	0	0	0
188	0	360	0
190	0	0	0
191	0	0	0
192	0	1400	0	2015	0	7640
193	0	16280	0
195	0	0	0
196	0	9280	0	2015	1	5240
197	0	1940	0
198	0	0	0
199	0	0	0
200	0	3580	0	2015	0	440
201	0	9220	0
202	0	320	0
203	0	0	0
204	0	29720	0	2015	1	39000
205	0	360	0
206	0	3260	0
207	0	53960	0
208	0	9220	0
209	0	0	0
* See materials and methods section for quantitative scoring of LF RDTs
ND = Not determined. A propotion of subjects declined veneous blood draws
