# Supplementary material for: Identification and characterization of Loa loa antigens responsible for cross-reactivity with rapid diagnostic tests for lymphatic filariasis
Source: PLoS Negl Trop Dis. 2018 Nov 16;12(11):e0006963. doi: 10.1371/journal.pntd.0006963 (PMC6267963; doi:10.1371/journal.pntd.0006963)
Supplement: S2 Table — (XLSX) [file pntd.0006963.s002.xlsx]

## Sheet: Sheet1
Sample 355			Pooled sample			Sequence details and accession numbers				Sequence analysis								Expression data	Orthologs
# Peptides	# Unique peptides	Unique spectral counts	# Peptides	# Unique peptides	Unique spectral counts	Description	LOAG ID1	PRNJA60051	PRNJA2460862	Seq size	#Unique pep/size	pI3	MW (kDa)	SignalP4	SecretomeP	# O-glycosites5	# N-glycosites	Mf transcript level6	B. malayi7 Bm ID	B. malayi Bm1 ID	C. elegans8
12	12	13	-	-	-	Hypothetical protein, adhesion domains	-	-	EN70_5928	4953	0.00242277	4.97	541.498	-	Y	414	Y	#N/A	Bm10822b	#N/A	dig-1
6	6	6	-	-	-	Hypothetical protein serine-rich adhesion protein-like	LOAG_03162	EFO25324.2	EN70_7179	1928	0.00311203	4.67	210.036	Y	Y	317	Y	5.32618	Bm14055	#N/A	srap-1
3	3	3	-	-	-	Hypothetical protein	LOAG_17132	EJD75795.1	EN70_7843	974	0.00308008	4.83	108.99	-	Y	163	Y	68.7925	Bm5950a	#N/A	T23E7.2
4	4	4	-	-	-	Major antigen	-	-	EN70_2674	2013	0.00198708	5.69	237.536	-	-	144	Y	#N/A	Bm11627	#N/A	lfi-1
5	3	3	-	-	-	Hypothetical protein	-	-	EN70_4345	3415	0.000878477	4.78	393.615	-	-	132	Y	#N/A	Bm11366b	#N/A	-
2	2	2	-	-	-	F/Y-rich family protein	-	-	EN70_11101	2668	0.000749625	6.91	298.538	-	-	130	Y	#N/A	Bm5741a	Bm1_21795	set-16
5	5	5	-	-	-	Transmembrane matrix receptor MUP-4	LOAG_16457	EJD76636.1	EN70_6272	1822	0.00274424	5.34	202.137	Y	Y	92	Y	1.92128	Bm9007	Bm1_05925	mup-4
21	20	20	-	-	-	Spectrin beta chain	LOAG_04011	EFO24473.1	EN70_174	2279	0.00877578	5.24	266.05	-	-	91	Y	94.8292	Bm4997	#N/A	unc-70
25	24	24	-	-	-	Spectrin protein 1	LOAG_16411	EJD76743.1	EN70_4597	2424	0.00990099	5.24	281.071	-	-	90	Y	76.2947	Bm5459	Bm1_18515	add-1
21	5	5	-	-	-	Myotactin form A	LOAG_17881	EJD74869.1	-	4113	0.00121566	6.52	465.363	-	Y	74	Y	7.4148	Bm4801a	#N/A	let-805
8	8	8	-	-	-	Hypothetical protein, ankyrin-like	-	-	EN70_7765	1810	0.00441989	5.88	198.815	-	-	62	Y	#N/A	Bm3738	#N/A	unc-44
2	2	2	-	-	-	Sfrs5 splicing factor protein	LOAG_10295	EFO18201.2	EN70_188	343	0.0058309	10.29	39.1317	-	Y	44	Y	739.085	Bm6124	#N/A	rsp-1
64	2	2	6	5	5	Myosin heavy chain	LOAG_18869	EJD73722.1	-	1093	0.00182983	5.22	127.646	-	-	42	Y	24.7947	Bm4116	#N/A	unc-54
84	76	93	3	2	2	Myosin heavy chain 4	-	-	EN70_1344	1957	0.038835	5.54	225.898	-	-	41	Y	#N/A	Bm4116	#N/A	unc-54
2	2	2	-	-	-	Hypothetical protein, cuticulin-1-like	LOAG_13098	EFO15412.2	-	315	0.00634921	4.56	34.7289	-	Y	41	-	0.439453	Bm741	#N/A	cutl-12
2	2	2	-	-	-	Linker histone H1 and H5 family protein	LOAG_06950	EFO21535.1	EN70_9894	245	0.00816327	11.14	25.417	-	Y	41	Y	106.345	Bm5144	Bm1_04110	-
11	11	11	-	-	-	Intermediate filament tail domain-containing protein	LOAG_09525	EFO18972.1	EN70_1511	598	0.0183946	5.64	69.0927	-	-	40	Y	124.562	Bm13879	Bm1_56470	lmn-1
12	11	13	-	-	-	Hypothetical protein, intermediate filament	-	-	EN70_9157	584	0.0188356	5.76	67.7051	-	-	38	Y	#N/A	Bm12386a	#N/A	-
2	2	2	-	-	-	PAN domain-containing protein	LOAG_02704	EFO25782.2	EN70_1669	1090	0.00183486	5.29	121.429	-	-	37	Y	10.7826	Bm12336	#N/A	noah-1
41	41	53	-	-	-	Paramyosin	LOAG_05509	EFO22975.1	EN70_1595	879	0.0466439	5.32	101.098	-	-	34	Y	46.7625	Bm3162	#N/A	unc-15
4	2	2	-	-	-	Myosin tail family protein	LOAG_16482	EJD76606.1	EN70_5803	1819	0.00109951	5.55	210.279	-	-	30	Y	5.39162	Bm7261a	#N/A	myo-3
4	4	4	-	-	-	U5 small nuclear ribonucleoprotein helicase	LOAG_18591	EJD74040.1	EN70_3999	2158	0.00185357	6.08	245.508	-	-	29	Y	37.8343	Bm1783a	#N/A	-
5	5	5	-	-	-	Mitofilin	LOAG_00855	EFO27622.1	-	738	0.00677507	7.99	83.7916	-	-	27	Y	36.8934	Bm13707	#N/A	immt-2
5	5	5	-	-	-	Mitofilin	-	-	EN70_1094	663	0.00754148	6.59	75.009	-	-	26	-	#N/A	Bm5800	#N/A	immt-2
2	2	2	-	-	-	CBR-LETM-1 protein	LOAG_17761	EJD75011.1	EN70_11285	717	0.0027894	8.72	82.3307	-	-	24	-	32.6283	Bm4564	Bm1_20150	letm-1
5	5	5	-	-	-	Pre-mRNA-splicing factor 8	LOAG_00327	EFO28147.1	EN70_3582	2339	0.00213767	9.1	273.609	-	-	24	Y	69.5325	Bm13916	Bm1_41550	prp-8
2	2	3	-	-	-	Splicing factor	LOAG_03472	EFO25018.1	EN70_1529	189	0.010582	11.38	21.5881	-	Y	23	-	26.4332	Bm12868	#N/A	-
2	2	2	-	-	-	Hypothetical protein, fermitin-like	LOAG_07078	EFO21413.1	EN70_5776	736	0.00271739	6.66	84.2871	-	-	23	Y	45.5959	Bm2815	#N/A	unc-112
8	8	8	-	-	-	Intermediate filament protein ifb-2	-	-	EN70_7097	591	0.0135364	5.81	67.8138	-	-	23	Y	#N/A	Bm13709	Bm1_09595	ifb-1
3	3	3	-	-	-	Troponin T	LOAG_10094	EFO18402.1	EN70_427	451	0.00665188	5.21	51.3428	-	Y	20	-	129.998	Bm4284b	Bm1_09610	tnt-2
2	2	2	-	-	-	Endoplasmin	LOAG_04661	EFO23822.1	EN70_294	785	0.00254777	5.14	90.5315	Y	-	19	Y	151.058	Bm5584a	#N/A	enpl-1
8	8	9	-	-	-	Transitional endoplasmic reticulum ATPase 1	LOAG_16940	EJD76054.1	EN70_426	812	0.00985222	5.34	90.1888	-	-	19	Y	328.784	Bm1994	#N/A	cdc-48.1
10	10	11	-	-	-	Vinculin	LOAG_18527	EJD74113.1	EN70_823	992	0.0100806	6.06	110.049	-	-	19	Y	78.7533	Bm13682	Bm1_25860	deb-1
8	8	9	-	-	-	Filarial antigen Av33-like, aspartic-type endopeptidase inhibitor	LOAG_02368	EFO26115.2	EN70_3801	234	0.034188	8.49	26.312	Y	Y	17	-	199.353	Bm741	#N/A	F32A5.4
3	3	4	-	-	-	ATP-dependent 6-phosphofructokinase	LOAG_00771	EFO27720.1	EN70_10862	858	0.0034965	6.6	94.1287	-	-	16	-	31.9517	Bm3934	Bm1_00180	pfk-1.1
10	10	10	-	-	-	Arginine/serine-rich splicing factor 1	LOAG_04334	EFO24155.1	EN70_3514	237	0.0421941	9.93	26.9953	-	Y	16	-	4498.36	Bm13707	#N/A	rsp-3
5	3	3	-	-	-	Spliceosome RNA helicase BAT1	LOAG_18422	EJD74236.1	EN70_9428	426	0.00704225	5.39	48.6207	-	-	16	Y	286.231	Bm12956	#N/A	hel-1
6	6	7	-	-	-	Hypothetical protein, Calreticulin family protein	LOAG_00322	EFO28161.1	EN70_5954	596	0.0100671	5.14	67.9263	Y	Y	15	Y	172.44	Bm5232	Bm1_31685	cnx-1
2	2	2	-	-	-	Integrin beta	LOAG_10021	EFO18475.1	EN70_6324	821	0.00243605	5.05	91.9465	Y	-	14	Y	13.0082	Bm7611	Bm1_20780	pat-3
4	4	4	-	-	-	Nol5a protein	LOAG_03596	EFO24892.1	EN70_7112	569	0.00702988	8.89	64.2316	-	-	14	-	84.4453	Bm4869	#N/A	K07C5.4
2	2	4	-	-	-	Hypothetical protein, microfilarial sheath protein SHP1a-like	LOAG_14373	EFO14151.1	EN70_9724	136	0.0147059	8.05	14.9352	-	Y	14	-	0	Bm8727	Bm1_19100	-
3	3	4	-	-	-	Ubiquitin-conjugating enzyme family protein	-	-	EN70_1662	420	0.00714286	8.4	47.1435	-	-	13	Y	#N/A	Bm13797	Bm1_21545	rab-5
4	4	4	-	-	-	Oxidoreductase	LOAG_16853	EJD76153.1	EN70_4022	1255	0.00318725	6.06	140.669	-	-	13	Y	196.249	Bm4350	#N/A	-
4	4	5	-	-	-	Pyruvate dehydrogenase E1 component subunit alpha	LOAG_04006	EFO24481.1	EN70_5581	403	0.00992556	8.4	44.838	-	-	12	Y	59.2099	Bm13682	Bm1_25860	pdha-1
7	7	7	-	-	-	Hypothetical protein	-	-	EN70_6627	817	0.00856793	5.42	92.0853	-	-	12	Y	#N/A	Bm13663	Bm1_23190	hsp-110
13	2	17	10	1	12	Hypothetical zinc metalloprotease	-	-	EN70_10462	371	0.00539084	6.11	42.6464	Y	-	12	Y	#N/A	Bm3230a	#N/A	nas-14
31	31	34	-	-	-	Mesocentin	LOAG_01560	EFO26922.2	-	1748	0.0177346	5.33	195.218	-	Y	11	Y	0.555786	Bm10822b	#N/A	dig-1
13	2	19	10	1	12	Hypothetical zinc metalloprotease	-	-	EN70_10463	361	0.00554017	6.17	41.7636	-	-	11	Y	#N/A	Bm3230a	#N/A	nas-14
4	2	2	-	-	-	Polyadenylate-binding protein	LOAG_01058	EFO27422.1	EN70_4993	655	0.00305344	9.16	72.1301	-	Y	11	-	195.296	Bm3590	Bm1_35910	pab-1
2	2	2	-	-	-	Nucleolar protein	LOAG_08003	EFO20488.1	EN70_6081	453	0.00441501	9.2	50.8146	-	-	11	Y	91.429	Bm8359a	#N/A	K01G5.5
6	6	6	-	-	-	Fructose-bisphosphate aldolase	LOAG_16465	EJD76644.1	EN70_6306	415	0.0144578	6.6	44.831	-	Y	11	Y	2073.44	Bm10597	Bm1_19805	aldo-1
40	29	63	21	21	30	Hypothetical zinc metalloprotease	-	-	EN70_10459	400	0.0725	6.51	45.8576	Y	-	10	Y	#N/A	Bm3230a	#N/A	nas-14
3	3	3	-	-	-	Aspartic protease BmAsp-2	LOAG_13316	EFO15196.1	EN70_11418	459	0.00653595	8	50.6911	-	-	10	Y	37.4266	Bm4323	Bm1_24400	asp-4
4	4	4	-	-	-	40S ribosomal protein SA	LOAG_02687	EFO25804.2	EN70_3518	294	0.0136054	5.3	33.155	-	-	10	-	1277.03	Bm1783a	#N/A	rps-0
6	6	7	-	-	-	60S ribosomal protein L7a	LOAG_03794	EFO24694.2	EN70_4977	265	0.0226415	10.66	30.4219	-	-	10	-	919.498	Bm9239a	#N/A	rpl-7A
5	5	5	-	-	-	Hypothetical protein, calponin-like	LOAG_01238	EFO27235.1	EN70_5363	398	0.0125628	5.68	43.8717	-	Y	10	Y	46.2289	Bm6010	#N/A	clik-1
4	4	4	-	-	-	Alpha-L-fucosidase	-	-	EN70_7779	955	0.00418848	7.11	107.986	-	-	10	Y	#N/A	Bm6173	#N/A	W03G11.3
19	18	21	3	3	3	Tropomyosin	LOAG_17659	EJD75137.1	-	284	0.0633803	4.66	33.2079	-	-	9	-	149.804	Bm7246a	#N/A	lev-11
4	4	4	-	-	-	Hypothetical Peptidase M16 inactive domain-containing protein	LOAG_04876	EFO23611.1	-	441	0.00907029	7.12	47.366	-	-	9	Y	40.7167	Bm5980	#N/A	ucr-2.1
5	5	6	-	-	-	Cuticlin 1	LOAG_04035	EFO24450.1	EN70_1018	380	0.0131579	5.24	42.1878	Y	-	9	Y	0.843811	Bm3339	#N/A	cut-1
6	6	7	-	-	-	L-2-hydroxyglutarate dehydrogenase, mitochondrial	LOAG_00810	EFO27679.1	EN70_5276	458	0.0131004	9.24	50.7669	-	-	9	-	17.1899	Bm6576b	#N/A	Y45G12B.3
12	12	12	-	-	-	Chaperone DnaK	LOAG_16336	EJD76752.1	EN70_547	768	0.015625	8.32	84.252	-	-	9	Y	195.924	Bm13662a	#N/A	hsp-6
3	3	3	-	-	-	T-complex protein 1 subunit alpha	LOAG_17515	EJD75307.1	EN70_7110	552	0.00543478	5.98	59.7392	-	-	9	Y	475.435	Bm5578	#N/A	cct-1
14	14	17	-	-	-	ATP synthase subunit alpha	LOAG_16780	EJD76210.1	EN70_7528	536	0.0261194	9.13	58.3845	-	-	9	-	440.52	Bm13837	#N/A	H28O16.1
2	2	2	-	-	-	High mobility group protein 1	LOAG_14354	EFO14171.2	EN70_9823	102	0.0196078	10.38	11.4584	-	Y	9	Y	59.7564	Bm6643	Bm1_25620	-
7	6	6	-	-	-	T-complex protein 1 subunit delta	LOAG_08729	EFO19760.1	EN70_12277	536	0.011194	7.09	58.3595	-	-	8	-	193.414	Bm13960	Bm1_19445	cct-4
4	4	4	-	-	-	Hypothetical PAN domain-containing protein	LOAG_05153	EFO23329.1	EN70_1733	743	0.00538358	4.93	81.889	Y	-	8	-	2.98639	Bm4245	Bm1_35120	noah-2
2	2	2	-	-	-	Hypothetical protein, methyltransferase domain protein	-	-	EN70_7901	398	0.00502513	5.24	45.6126	-	-	8	Y	#N/A	Bm7302	Bm1_25900	prmt-1
5	5	5	-	-	-	6-phosphofructokinase	LOAG_06199	EFO22287.1	EN70_10838	815	0.00613497	7.74	89.7604	-	-	7	Y	40.6515	Bm7088	Bm1_01930	pfk-1.1
2	2	2	-	-	-	Major sperm protein	LOAG_03901	EFO24579.1	EN70_11713	232	0.00862069	6.91	25.4602	-	Y	7	Y	66.7648	Bm3796	Bm1_22740	vpr-1
3	3	3	-	-	-	DnaJ chaperonine	LOAG_00474	EFO27998.1	EN70_4359	390	0.00769231	6.89	43.3015	-	-	7	-	127.471	Bm3934	Bm1_00180	dnj-12
2	2	2	-	-	-	TKL/MLK/ILK protein kinase	LOAG_00633	EFO27841.1	EN70_6316	467	0.00428266	6.25	52.2067	-	-	7	Y	28.6385	Bm2004	#N/A	pat-4
3	3	3	-	-	-	Clathrin heavy chain	LOAG_00018	EFO28474.1	EN70_6344	1714	0.00175029	5.53	195.503	-	-	7	-	47.1366	Bm13797	Bm1_21545	chc-1
3	3	3	-	-	-	Integrin alpha pat-2	LOAG_16901	EJD76094.1	EN70_8028	1063	0.0028222	6.32	119.479	-	-	7	Y	22.2266	Bm4378	Bm1_03420	pat-2
7	7	9	-	-	-	Citrate synthase	LOAG_03295	EFO25188.2	EN70_8120	468	0.0149573	8.62	52.3404	-	-	7	-	92.5781	Bm1792	#N/A	cts-1
4	4	4	-	-	-	Glycerol-3-phosphate dehydrogenase	LOAG_17464	EJD75372.1	EN70_8203	728	0.00549451	8.62	81.1021	-	-	7	Y	22.7872	Bm6013	#N/A	T25G3.4
8	8	9	-	-	-	T-complex protein 1	LOAG_18619	EJD74006.1	EN70_9335	547	0.0146252	6.27	60.2114	-	-	7	-	318.152	Bm13709	Bm1_09595	cct-3
-	-	-	3	3	2	Histone H2B	LOAG_10011	EFO18484.1	EN70_6414	122	0.0245902	10.58	13.5877	-	-	6	-	3257.32	Bm3206	Bm1_02510	-
4	4	5	-	-	-	Filamin-B	LOAG_06970	EFO21518.2	-	902	0.00443459	6.94	96.5496	-	Y	6	Y	64.9272	Bm6990	Bm1_15795	fln-1
3	3	3	-	-	-	Hypothetical protein, DnaJ-like	LOAG_17723	EJD75055.1	-	427	0.00702576	5.75	47.0451	-	-	6	Y	415.351	Bm4531	#N/A	dnj-19
6	6	7	-	-	-	Sodium/potassium ATPase subunit beta	LOAG_13887	EFO14629.1	EN70_10590	320	0.01875	8.47	35.7912	-	-	6	Y	43.5463	Bm7558a	Bm1_08210	nkb-3
5	5	5	-	-	-	40S ribosomal protein S3	LOAG_02954	EFO25530.2	EN70_11235	249	0.0200803	9.69	27.8654	-	-	6	-	1843.37	Bm2320	Bm1_11880	rps-3
2	2	2	-	-	-	Histone H2A	LOAG_02724	EFO25763.1	EN70_2015	136	0.0147059	10.6	14.4568	-	Y	6	Y	74.7271	Bm5298	#N/A	htz-1
10	10	12	-	-	-	Cathepsin F isoform 2	-	-	EN70_2661	334	0.0299401	9.44	38.045	Y	-	6	Y	#N/A	Bm5980	#N/A	-
4	4	5	-	-	-	Filamin-B	-	-	EN70_3003	902	0.00443459	6.94	96.5496	-	Y	6	Y	#N/A	Bm7560	Bm1_54505	fln-1
8	8	8	-	-	-	Bc1 complex core subunit 1	LOAG_09947	EJD75999.1	EN70_3417	451	0.0177384	5.29	49.9382	-	-	6	-	372.354	Bm4474	Bm1_55645	-
3	2	2	-	-	-	60S ribosomal protein L7	LOAG_05190	EFO23294.1	EN70_4298	250	0.008	10.89	29.2755	-	-	6	-	1252.32	Bm4323	Bm1_24400	rpl-7
2	2	2	-	-	-	Ile-1 protein, L-type mannose binding lectin	LOAG_06273	EFO22212.1	EN70_4304	505	0.0039604	5.87	56.6032	Y	-	6	-	60.3117	Bm4849	Bm1_54700	ile-1
21	21	28	-	-	-	Heat shock protein 90	-	-	EN70_561	717	0.0292887	4.98	82.5486	-	-	6	Y	#N/A	Bm13653	#N/A	daf-21
10	8	9	-	-	-	Hsp70-like protein	LOAG_03166	EFO25319.1	EN70_7109	645	0.0124031	5.63	70.4436	-	-	6	Y	8781.78	Bm13708	Bm1_10270	hsp-1
8	8	8	-	-	-	Trehalase	LOAG_10246	EFO18250.1	EN70_7156	631	0.0126783	6.48	72.6598	Y	-	6	Y	41.0475	Bm3256b	#N/A	tre-3
30	30	40	-	-	-	Chaperonin GroEL	LOAG_17523	EJD75295.1	EN70_9299	572	0.0524476	5.55	61.2695	-	-	6	Y	509.76	Bm13835	#N/A	hsp-60
2	2	2	-	-	-	Choline O-acetyltransferase	LOAG_12141	EFO16367.2	EN70_10876	429	0.004662	6.32	48.5946	-	-	5	Y	34.8935	Bm7387	#N/A	cha-1
3	3	4	-	-	-	Hypothetical protein collagen-like	LOAG_06742	EFO21746.1	EN70_11959	96	0.03125	4.61	9.48957	Y	Y	5	-	0	Bm9361	Bm1_00775	-
2	2	2	-	-	-	30S ribosomal protein S19	LOAG_01726	EJD74107.1	EN70_1558	151	0.013245	10.34	17.2734	-	-	5	-	592.272	Bm13783	#N/A	rps-15
5	5	5	-	-	-	T-complex protein 1	LOAG_04849	EFO23638.1	EN70_1690	547	0.00914077	5.31	59.6793	-	-	5	-	134.825	Bm13707	#N/A	cct-8
5	3	3	-	-	-	Innexin	-	-	EN70_2138	272	0.0110294	8.79	31.7879	-	-	5	-	#N/A	Bm8688	Bm1_05870	-
4	4	4	-	-	-	60S ribosomal protein L5	LOAG_10343	EFO18156.1	EN70_328	295	0.0135593	9.95	33.7819	-	-	5	-	1016.4	Bm4350	#N/A	rpl-5
2	2	2	-	-	-	40S ribosomal protein S18	LOAG_07945	EFO20546.1	EN70_3881	154	0.012987	10.64	17.9048	-	-	5	-	793.459	Bm14046	#N/A	rps-18
2	2	2	-	-	-	Aconitate hydratase	LOAG_16768	EJD76235.1	EN70_4326	779	0.00256739	8.14	85.7068	-	-	5	Y	73.2564	Bm4388	Bm1_07420	aco-2
2	2	2	-	-	-	Nuclear matrix protein SNEV	LOAG_04853	EFO23631.1	EN70_6636	500	0.004	5.95	54.563	-	-	5	Y	46.8597	Bm13690	Bm1_17445	prp-19
18	18	26	-	-	-	Myosin regulatory light chain 1	LOAG_03316	EFO25166.2	EN70_948	170	0.105882	5.2	18.7905	-	-	5	Y	102.34	Bm2632a	#N/A	mlc-1
2	2	2	-	-	-	60S ribosomal protein L8	LOAG_02792	EFO25691.2	EN70_9608	297	0.00673401	10.44	32.5247	-	Y	5	-	1106.46	Bm13941a	#N/A	rpl-2
8	8	8	-	-	-	Bc1 complex core subunit 1	LOAG_09947	EFO18547.2	-	476	0.0168067	5.61	52.6834	-	-	4	-	372.354	Bm1994	#N/A	-
3	3	4	-	-	-	Hypothetical protein collagen-like	LOAG_14647	EFO13882.1	EN70_11958	94	0.0319149	8.84	9.42175	Y	Y	4	-	8.37611	Bm9361	Bm1_00775	-
2	2	3	-	-	-	Hypothetical protein, cuticlin 1-like	LOAG_18832	EJD73768.1	EN70_12104	347	0.00576369	4.71	38.7797	-	-	4	-	0	Bm3465	Bm1_19550	cut-1
5	5	5	-	-	-	Adenylosuccinate lyase	LOAG_07404	EFO21086.1	EN70_12337	483	0.010352	7.58	55.4071	-	-	4	-	33.3121	Bm13967	Bm1_11585	adsl-1
2	2	2	-	-	-	PurA ssDNA and RNA-binding protein	LOAG_11047	EFO17451.1	EN70_2017	261	0.00766284	9.09	29.4993	-	-	4	-	836.736	Bm12558	#N/A	plp-1
2	2	2	-	-	-	Hypothetical protein, Histidine acid phosphatase family protein	LOAG_19056	EJD73526.1	EN70_4717	331	0.0060423	8.41	37.9306	-	-	4	Y	149.206	Bm7075	#N/A	pho-9
2	2	2	-	-	-	Kap beta 3 protein	LOAG_01323	EFO27161.1	EN70_4851	1103	0.00181324	4.67	123.437	-	-	4	Y	60.1288	Bm2913a	#N/A	imb-3
4	4	4	-	-	-	V-type proton ATPase catalytic subunit A	-	-	EN70_6547	1070	0.00373832	5.72	118.378	-	-	4	Y	#N/A	Bm6686	#N/A	vha-13
10	10	10	-	-	-	Saccharopine dehydrogenase	-	-	EN70_6553	385	0.025974	8.54	42.842	-	-	4	Y	#N/A	Bm6990	Bm1_15795	ldp-1
2	2	2	-	-	-	Hypothetical protein, Synaptophysin / synaptoporin family protein	-	-	EN70_7365	255	0.00784314	5.97	27.9831	-	-	4	Y	#N/A	Bm4962	Bm1_34675	K09G1.1
2	2	2	-	-	-	Glucose-6-phosphate isomerase	LOAG_17859	EJD74890.1	EN70_7541	561	0.00356506	7.7	63.2675	-	-	4	Y	77.5108	Bm13946	#N/A	gpi-1
6	6	7	-	-	-	ATP synthase F1	LOAG_17713	EJD75060.1	EN70_8152	235	0.0255319	9.08	26.2027	-	-	4	Y	214.061	Bm5611	#N/A	atp-3
2	2	2	-	-	-	Hypothetical protein, B-cell receptor-associated protein 31-like containing protein	LOAG_08715	EFO19778.2	EN70_8426	214	0.00934579	8.75	24.5157	-	-	4	-	62.6936	Bm6822	Bm1_31765	Y54G2A.18
6	6	7	-	-	-	Hypothetical protein, phosphodiesterase-like	LOAG_05060	EFO23427.2	EN70_8998	671	0.00894188	5.5	76.6387	-	-	4	Y	4.23214	Bm2419	#N/A	-
-	-	-	2	2	3	Ubiquitin C	LOAG_16406	EJD76735.1	-	398	0.00502513	7.77	44.7023	-	-	3	-	3262.82	Bm3564c	Bm1_27905	ubq-2
4	4	4	-	-	-	40S ribosomal protein SA	LOAG_02687	EJD75092.1	-	253	0.0158103	6.24	28.4911	-	-	3	-	1277.03	Bm13682	Bm1_25860	rps-0
4	4	4	-	-	-	Nucleosome assembly protein 1	LOAG_04108	EFO24375.2	EN70_10048	327	0.0122324	4.52	37.682	-	-	3	Y	446.848	Bm3067	Bm1_27810	nap-1
8	8	10	-	-	-	ATP synthase F(0) complex subunit B1, mitochondrial	LOAG_18388	EJD74279.1	EN70_11617	288	0.0277778	9.3	34.3568	-	-	3	-	99.7257	Bm2904	Bm1_56865	asb-1
3	3	6	-	-	-	Hypothetical protein collagen-like	LOAG_09633	EFO18859.1	EN70_11946	99	0.030303	10	10.1514	Y	Y	3	-	0	Bm10493	Bm1_17480	-
2	2	2	-	-	-	Hypothetical protein collagen-like	LOAG_14600	EFO13926.2	EN70_11950	98	0.0204082	5.07	9.71288	Y	Y	3	-	0.57147	Bm10493	Bm1_17480	-
3	3	6	-	-	-	Hypothetical protein collagen-like	LOAG_10899	EFO17602.2	EN70_11951	98	0.0306122	7.8	9.88325	Y	Y	3	-	2.28588	Bm10491	Bm1_56350	-
4	4	6	-	-	-	Collagen	LOAG_14884	EFO13644.1	EN70_11956	92	0.0434783	7.81	9.13147	Y	Y	3	-	0	Bm9361	Bm1_00775	-
7	7	7	-	-	-	Translation elongation factor 2	LOAG_05446	EFO23038.2	EN70_1811	852	0.00821596	6.1	94.8565	-	-	3	Y	242.424	Bm13733	Bm1_28480	eef-2
5	5	6	-	-	-	Filarial antigen Av33, aspartic-type endopeptidase inhibitor	-	-	EN70_32	148	0.0337838	5.01	16.799	Y	Y	3	-	#N/A	Bm12956	#N/A	-
30	30	34	-	-	-	ATP synthase subunit beta	-	-	EN70_3459	494	0.0607287	5.14	53.1532	-	-	3	-	#N/A	Bm6327a	#N/A	atp-2
4	4	4	-	-	-	Pyruvate kinase	-	-	EN70_4189	808	0.0049505	8.16	88.9257	-	-	3	-	#N/A	Bm3590	Bm1_35910	pyk-1
8	8	8	-	-	-	Mitochondrial prohibitin complex protein 2	LOAG_08798	EFO19695.2	EN70_436	579	0.0138169	9.86	65.2048	-	-	3	Y	171.668	Bm14015a	Bm1_18290	phb-2
4	4	4	-	-	-	T-complex protein 1 subunit beta	LOAG_01393	EFO27088.1	EN70_4742	529	0.00756144	5.87	57.0929	-	-	3	Y	283.573	Bm13708	Bm1_10270	cct-2
2	2	2	-	-	-	Proteasome subunit alpha type	LOAG_09359	EFO19134.1	EN70_4945	259	0.00772201	6.23	28.5834	-	-	3	-	121.345	Bm5144	Bm1_04110	pas-6
3	3	3	-	-	-	Hypothetical protein, RuvB-2-like	LOAG_16811	EJD76175.1	EN70_6168	421	0.00712589	6.31	47.055	-	-	3	-	112.429	Bm13966	#N/A	ruvb-2
3	2	2	-	-	-	Suppressor of presenilin-2	LOAG_12981	EFO15526.2	EN70_6865	252	0.00793651	4.12	28.8454	-	Y	3	Y	82.1809	Bm2425	#N/A	spr-2
25	21	26	-	-	-	ADP/ATP carrier protein	LOAG_07239	EFO21247.1	EN70_6911	307	0.0684039	9.69	33.8253	-	-	3	-	501.514	Bm5459	Bm1_18515	ant-1.1
2	2	2	-	-	-	Hypothetical protein, splicing factor 3b subunit 3-like	LOAG_03297	EFO25190.1	EN70_8118	1214	0.00164745	5.61	135.136	-	-	3	Y	57.301	Bm4766	Bm1_19455	teg-4
4	3	3	-	-	-	Activation-associated secreted protein-1	LOAG_19196	EJD73381.1	EN70_9113	223	0.0134529	9.52	25.3883	Y	Y	3	-	4.6418	Bm2014	Bm1_41065	vap-1
5	5	5	-	-	-	Calsequestrin	LOAG_00316	EFO28183.1	EN70_947	419	0.0119332	4.42	48.5914	Y	-	3	-	60.7268	Bm3959	#N/A	csq-1
-	-	-	2	2	2	Histone H4	LOAG_10012	EFO18485.1	EN70_6415	103	0.0194175	11.2	11.3694	-	-	2	-	911.677	Bm4112b	#N/A	his-26
11	11	11	-	-	-	Hypothetical protein, cathepsin L-like	LOAG_18684	EJD73932.1	-	347	0.0317003	9.19	39.1684	Y	Y	2	Y	60.875	Bm748	#N/A	-
6	6	8	-	-	-	Hypothetical protein chaperonin-like	LOAG_17524	EJD75296.1	-	140	0.0428571	7.74	15.467	-	-	2	-	424.748	Bm13879	Bm1_56470	Y22D7AL.10
22	21	30	2	2	2	Sugar transporter	LOAG_09566	EFO18929.1	EN70_10241	522	0.0402299	7.66	57.0802	-	-	2	-	172.818	Bm8362a	#N/A	fgt-1
2	2	2	-	-	-	Hypothetical protein	LOAG_03264	EFO25224.1	-	134	0.0149254	10	15.6816	-	-	2	-	441.953	Bm2904	Bm1_56865	ril-1
2	2	2	-	-	-	SelT-like protein	LOAG_01986	EFO26500.1	EN70_1083	233	0.00858369	5.05	26.189	Y	-	2	-	139.461	Bm7088	Bm1_01930	selt-1.1
11	11	14	-	-	-	Elongation factor 1-alpha	LOAG_08753	EFO19738.1	EN70_10934	467	0.0235546	9.08	50.7544	-	Y	2	Y	5525.8	Bm5232	Bm1_31685	eef-1A.1
19	19	21	-	-	-	Myosin light chain	LOAG_04932	EFO23556.2	EN70_10990	150	0.126667	4.64	16.8372	-	-	2	-	121.633	Bm3235	#N/A	mlc-3
9	9	10	-	-	-	Thioredoxin peroxidase 1	LOAG_02289	EFO26191.1	EN70_11407	228	0.0394737	6.65	25.5503	-	-	2	-	103.727	Bm9618	#N/A	prdx-3
10	10	10	-	-	-	Prohibitin complex protein 1	LOAG_09558	EFO18934.1	EN70_11880	276	0.0362319	6.99	30.3502	-	-	2	-	60.8733	Bm8688	Bm1_05870	phb-1
3	3	3	-	-	-	Dihydrolipoyl dehydrogenase	LOAG_18466	EJD74184.1	EN70_12161	495	0.00606061	8.4	52.6269	-	-	2	Y	68.5301	Bm13832	Bm1_26290	dld-1
2	2	2	-	-	-	Hypothetical protein, thioredoxin domain containing	LOAG_12786	EFO15723.1	EN70_12434	383	0.00522193	5.39	44.3879	Y	-	2	-	15.6316	Bm5584a	#N/A	D2092.4
4	4	4	-	-	-	ATP synthase subunit gamma	LOAG_09256	EFO19239.2	EN70_1623	304	0.0131579	9.47	33.6619	-	-	2	Y	279.859	Bm13860	Bm1_13335	Y69A2AR.18
3	3	3	-	-	-	Guanine nucleotide-binding protein G(I) subunit alpha	LOAG_05154	EFO23330.1	EN70_1734	354	0.00847458	5.6	40.9198	-	-	2	-	23.3667	Bm5631	Bm1_35125	gpa-4
6	6	6	-	-	-	Hypothetical protein, heat-shock-like	LOAG_11186	EFO17309.1	EN70_3051	188	0.0319149	7.85	22.028	-	-	2	-	295.458	Bm8701	Bm1_07160	-
2	2	2	-	-	-	Estradiol 17-beta-dehydrogenase 12	LOAG_04043	EFO24444.2	EN70_3450	406	0.00492611	7.01	44.8411	-	-	2	-	142.426	Bm1972a	Bm1_20050	stdh-4
3	3	3	-	-	-	UDP-glucose pyrophosphorylase	-	-	EN70_3532	499	0.00601202	6.78	56.8426	-	-	2	Y	#N/A	Bm13658	#N/A	K08E3.5
2	2	2	-	-	-	SXP-1 protein	LOAG_07253	EFO21235.1	EN70_3799	168	0.0119048	6.18	19.078	Y	-	2	Y	614.283	Bm2001	#N/A	C06A8.3
4	4	4	-	-	-	Aminopeptidase N	-	-	EN70_4591	876	0.00456621	5.66	100.005	-	-	2	Y	#N/A	Bm4229	Bm1_27885	pam-1
8	8	9	-	-	-	Hsp70-like protein	LOAG_09360	EFO19135.2	EN70_4944	887	0.00901917	5.66	98.4159	-	-	2	Y	233.219	Bm13661	Bm1_07645	hsp-4
2	2	2	-	-	-	Sigma non-opioid intracellular receptor 1	LOAG_17518	EJD75314.1	EN70_7093	272	0.00735294	9.45	30.5941	-	-	2	Y	74.9008	Bm6643	Bm1_25620	W08F4.3
5	4	7	-	-	-	L-lactate dehydrogenase	LOAG_12271	EFO16236.1	EN70_7119	334	0.011976	8.4	35.9889	-	-	2	-	471.18	Bm13698a	Bm1_08205	ldh-1
4	4	4	-	-	-	Ceramide kinase	LOAG_11245	EFO17255.1	EN70_7711	551	0.00725953	8.93	61.8	-	-	2	-	34.9797	Bm5707	#N/A	cerk-1
4	4	5	-	-	-	Larval allergen	-	-	EN70_8664	197	0.0203046	3.91	23.1783	Y	-	2	-	#N/A	Bm6990	Bm1_15795	C08A9.10
4	4	4	-	-	-	Pyruvate dehydrogenase E1 component subunit beta, mitochondrial	LOAG_01333	EFO27143.1	EN70_8686	356	0.011236	5.61	39.135	-	-	2	-	41.3295	Bm9000	#N/A	-
3	3	3	-	-	-	Hypothetical protein	-	-	EN70_8719	155	0.0193548	9.63	18.1498	-	Y	2	-	#N/A	Bm11527	#N/A	-
2	2	3	-	-	-	Cytochrome c oxidase subunit VIa family protein	LOAG_05148	EFO23341.1	EN70_9721	136	0.0147059	9.05	16.0421	-	Y	2	-	72.5281	Bm4366	Bm1_25100	tag-174
4	4	5	-	-	-	Larval allergen	LOAG_14976	EFO13555.2	-	171	0.0233918	3.89	20.3632	-	-	1	-	197.801	Bm16896	#N/A	C08A9.10
4	4	4	-	-	-	Pyruvate kinase	LOAG_17249	EJD75646.1	-	540	0.00740741	7.2	58.999	-	-	1	-	609.688	Bm13708	Bm1_10270	pyk-1
3	3	3	-	-	-	Hypothetical protein	LOAG_02090	EFO26398.2	-	171	0.0175439	9.35	22.2306	-	Y	1	-	3.36512	Bm9618	#N/A	-
9	9	9	-	-	-	Succinyl-CoA synthetase	LOAG_17925	EJD74815.1	EN70_11082	433	0.0207852	7.48	47.0196	-	-	1	-	39.8366	Bm13768	Bm1_31485	suca-1
2	2	2	-	-	-	Fatty acid elongation protein 3	LOAG_11651	EFO16851.1	EN70_11337	281	0.00711744	9.67	32.7649	-	-	1	Y	213.169	Bm4008	Bm1_01585	elo-5
2	2	2	-	-	-	Hypothetical protein collagen-like	LOAG_16106	EFO12427.1	EN70_11957	99	0.020202	4.99	9.78989	Y	Y	1	-	0	Bm10493	Bm1_17480	-
2	2	2	-	-	-	6-phosphogluconate dehydrogenase, decarboxylating	LOAG_08072	EFO20416.2	EN70_203	489	0.00408998	6.76	53.6299	-	-	1	Y	202.099	Bm13964	#N/A	T25B9.9
5	5	3	-	-	-	Innexin	LOAG_02631	EFO25850.1	EN70_2219	402	0.0124378	9.04	46.7123	-	-	1	-	54.047	Bm5318b	#N/A	inx-5
4	4	4	-	-	-	Hypothetical protein, 6-hydroxyhexanoate dehydrogenase-like	LOAG_08522	EFO19970.1	EN70_2564	364	0.010989	5.8	39.8471	-	-	1	-	329.569	Bm6686	#N/A	ZK829.7
2	2	2	-	-	-	Hypothetical protein, mitochondrial carrier homolog 2-like	LOAG_17220	EJD75695.1	EN70_3805	343	0.0058309	9.28	38.8731	-	-	1	-	171.816	Bm4061a	#N/A	mtch-1
3	3	3	-	-	-	60S ribosomal protein L23	LOAG_01442	EFO27044.1	EN70_4048	140	0.0214286	10.48	14.8964	-	-	1	-	1057.95	Bm5578	#N/A	rpl-23
2	2	2	-	-	-	Cytochrome C1 family protein	LOAG_04183	EFO24304.2	EN70_4376	290	0.00689655	8.94	32.4224	-	-	1	-	66.2979	Bm13688	#N/A	cyc-1
3	3	3	-	-	-	Hypothetical protein, serpin-like	-	-	EN70_4737	472	0.00635593	9.51	54.3664	-	-	1	Y	#N/A	Bm9380	Bm1_28525	-
2	2	2	-	-	-	1-Cys peroxiredoxin	LOAG_01320	EFO27158.2	EN70_4849	235	0.00851064	5.78	26.028	-	-	1	-	880.03	Bm6417	#N/A	prdx-6
10	7	9	-	-	-	Actin-1	LOAG_17053	EJD75904.1	EN70_4972	376	0.018617	5.3	41.8038	-	-	1	-	618.696	Bm4531	#N/A	act-1
2	2	2	-	-	-	Glycosyl hydrolase family 31 protein	LOAG_00724	EFO27760.1	EN70_6443	916	0.00218341	5.99	105.89	Y	-	1	Y	38.1538	Bm4256	#N/A	aagr-3
7	7	7	-	-	-	Disulfide isomerase	LOAG_00232	EFO28237.2	EN70_6834	503	0.0139165	5.04	56.1881	Y	-	1	-	185.201	Bm13679	#N/A	pdi-2
2	2	2	-	-	-	60S ribosomal protein L11	LOAG_03308	EFO25175.1	EN70_6956	195	0.0102564	10.1	22.407	-	-	1	Y	1409.22	Bm13718	Bm1_04440	rpl-11.1
18	15	17	-	-	-	Sodium/potassium-transporting ATPase subunit alpha	LOAG_07650	EFO20838.1	EN70_7308	1015	0.0147783	5.17	113.027	-	-	1	Y	89.8654	Bm1779a	#N/A	catp-4
3	3	3	-	-	-	60S ribosomal protein L13	LOAG_08453	EFO20037.2	EN70_7605	212	0.0141509	11.3	24.5958	-	-	1	-	839.235	Bm14043	#N/A	rpl-13
5	5	5	-	-	-	Conserved regulator of innate immunity protein 3	LOAG_18517	EJD74123.1	EN70_8656	241	0.0207469	4.96	27.2967	-	-	1	-	829.132	Bm12108	#N/A	cri-3
7	6	6	-	-	-	Galectin-3	LOAG_18245	EJD74443.1	-	281	0.0213523	9.13	32.1898	-	-	0	-	62.1847	Bm5232	Bm1_31685	lec-3
3	3	5	-	-	-	60S acidic ribosomal protein P0	LOAG_00384	EFO28098.2	-	333	0.00900901	9.77	37.6182	-	-	0	Y	6791.55	Bm13768	Bm1_31485	rla-0
5	3	5	-	-	-	Innexin	LOAG_06649	EFO21836.2	-	300	0.01	7.65	35.6365	-	-	0	-	17.0663	Bm8688	Bm1_05870	Inx-13
19	18	20	-	-	-	Calcium-transporting ATPase	-	-	EN70_10268	1006	0.0178926	5.14	110.624	-	-	0	Y	#N/A	Bm5003a	#N/A	sca-1
2	2	2	-	-	-	T-complex protein 1 subunit epsilon	LOAG_06719	EFO21767.2	EN70_10294	545	0.00366972	5.39	59.6932	Y	-	0	-	232.75	Bm13946	#N/A	cct-5
2	2	2	-	-	-	Hypothetical protein, TB2/DP1, HVA22 family protein	LOAG_18107	EJD74600.1	EN70_10437	185	0.0108108	7.01	21.4532	-	-	0	-	65.3291	Bm7043	Bm1_18875	yop-1
10	9	12	-	-	-	Hypothetical protein, microfilarial surface associated protein	LOAG_18019	EJD74696.1	EN70_11330	158	0.056962	5.42	17.8659	Y	-	0	-	335.377	Bm16896	#N/A	msa-1
3	3	3	-	-	-	Barrier-to-autointegration factor 1	LOAG_04602	EFO23883.1	EN70_11450	90	0.0333333	5.64	10.0925	-	-	0	-	65.888	Bm1818	Bm1_13150	baf-1
2	2	4	-	-	-	Hypothetical protein collagen-like	LOAG_10896	EFO17600.2	EN70_11955	71	0.028169	9.51	6.98679	-	-	0	-	0	Bm10493	Bm1_17480	-
8	4	5	-	-	-	Tubulin beta-1 chain	LOAG_08711	EFO19784.2	EN70_12353	452	0.00884956	4.81	51.0695	-	-	0	Y	63.7871	Bm9698	Bm1_07675	tbb-1
5	5	6	-	-	-	Ammonium transporter	LOAG_10832	EFO17665.2	EN70_1413	413	0.0121065	6.46	45.321	-	-	0	Y	20.2754	Bm3199	Bm1_01070	rhr-2
2	2	2	-	-	-	ATP synthase g subunit family protein	LOAG_04239	EFO24245.1	EN70_1440	133	0.0150376	9.54	15.5211	-	-	0	-	91.6858	Bm4859	#N/A	asg-1
2	2	2	-	-	-	Hypothetical protein, TspO/MBR-like	LOAG_05563	EFO22914.2	EN70_1599	204	0.00980392	9.2	22.8967	-	-	0	-	144.107	Bm9837	#N/A	-
8	6	7	-	-	-	Tubulin alpha chain	LOAG_02725	EFO25764.2	EN70_2016	450	0.0133333	4.98	50.0325	-	-	0	Y	433.096	Bm2748	#N/A	tba-1
3	2	2	-	-	-	Innexin-12	-	-	EN70_2137	339	0.00589971	9.02	39.5516	-	-	0	Y	#N/A	Bm17658	#N/A	inx-12
3	3	3	-	-	-	NOP5/NOP58 protein	LOAG_12523	EFO15988.2	EN70_2429	359	0.00835655	8.81	40.6311	-	-	0	Y	141.447	Bm13955a	#N/A	nol-5
4	4	5	-	-	-	Hypothetical protein	LOAG_10332	EFO18164.1	EN70_2440	154	0.025974	9.85	17.853	-	-	0	-	46.2246	Bm4303	#N/A	-
3	3	3	-	-	-	Guanine nucleotide-binding protein G(O) subunit alpha	LOAG_18638	EJD73982.1	EN70_3191	247	0.0121457	5.11	28.6784	-	-	0	-	8.29516	Bm8284	#N/A	goa-1
26	22	34	-	-	-	Galectin-2	LOAG_01794	EFO26688.2	EN70_3647	276	0.0797101	6.22	31.4245	-	-	0	-	92.1891	Bm4277	Bm1_24940	lec-2
6	6	7	-	-	-	Galectin-5	LOAG_03623	EFO24857.2	EN70_3913	288	0.0208333	9.02	32.8055	-	-	0	-	37.4217	Bm7648b	#N/A	lec-5
5	5	5	-	-	-	Malate dehydrogenase	LOAG_02046	EFO26441.1	EN70_4078	341	0.0146628	8.98	36.0399	-	-	0	Y	37.1682	Bm13855	#N/A	mdh-2
6	6	6	-	-	-	40S ribosomal protein S4	LOAG_05603	EFO22880.1	EN70_4557	263	0.0228137	10.47	29.8101	-	-	0	Y	1347.67	Bm6533	Bm1_06615	rps-4
4	3	3	-	-	-	Transketolase	LOAG_18057	EJD74661.1	EN70_4744	622	0.00482315	6.21	67.3883	-	-	0	Y	237.658	Bm4229	Bm1_27885	tkt-1
4	4	4	-	-	-	50S ribosomal protein L16	LOAG_04367	EFO24119.1	EN70_4792	214	0.0186916	9.97	24.813	-	-	0	-	2422.42	Bm13736	Bm1_10280	rpl-10
4	4	4	-	-	-	T-complex protein 1	LOAG_00662	EFO27826.2	EN70_5379	533	0.00750469	5.89	58.5705	-	-	0	Y	94.7109	Bm13706	Bm1_22985	cct-7
14	10	13	-	-	-	Tubulin beta-1 chain	LOAG_00602	EFO27880.1	EN70_5564	448	0.0223214	4.78	50.1194	-	-	0	Y	550.312	Bm4733	Bm1_25780	tbb-1
17	17	21	-	-	-	Phosphate carrier protein	LOAG_00237	EFO28242.2	EN70_6829	352	0.0482955	9.2	39.2439	-	-	0	Y	157.116	Bm13762	#N/A	F01G4.6
5	5	5	-	-	-	40S ribosomal protein S15a	LOAG_18060	EJD74648.1	EN70_7483	130	0.0384615	10.14	14.6974	-	-	0	Y	2437.79	Bm13902	#N/A	rps-22
2	2	2	-	-	-	Cytochrome c oxidase subunit IV	LOAG_05533	EFO22950.1	EN70_8165	185	0.0108108	9.38	21.7992	-	-	0	-	151.961	Bm13964	#N/A	W09C5.8
2	2	2	-	-	-	Hypothetical protein, EF hand family protein	LOAG_04699	EFO23787.2	EN70_8273	161	0.0124224	4.18	18.5016	-	-	0	-	427.816	Bm5229	#N/A	pat-10
7	7	7	-	-	-	Probable voltage-dependent anion-selective channel	-	-	EN70_8454	329	0.0212766	8.57	36.6455	-	-	0	Y	#N/A	Bm13733	Bm1_28480	vdac-1
11	11	13	-	-	-	Enolase	-	-	EN70_8669	436	0.0252294	5.86	47.5901	-	-	0	Y	#N/A	Bm1994	#N/A	enol-1
11	11	13	-	-	-	Disorganized muscle protein 1	LOAG_02014	EFO26478.1	EN70_901	321	0.0342679	4.99	35.5439	-	Y	0	-	180.173	Bm13965	Bm1_24115	dim-1
5	4	5	-	-	-	Glutamine synthetase, gln-2	LOAG_10866	EFO17631.1	EN70_9280	366	0.010929	6.89	41.1478	-	-	0	Y	32.3452	Bm13752	Bm1_53470	gln-2
3	3	3	-	-	-	Hypothetical protein	-	-	EN70_9373	298	0.0100671	8.88	35.1708	-	-	0	-	#N/A	Bm6893	#N/A	Y48C3A.3
6	4	4	-	-	-	Glutamate dehydrogenase	-	-	EN70_9427	540	0.00740741	8.49	60.1039	-	-	0	-	#N/A	Bm7558a	Bm1_08210	gdh-1
2	2	3	-	-	-	Hypothetical protein	-	-	EN70_9739	119	0.0168067	9.33	13.8978	-	Y	0	-	#N/A	Bm11527	#N/A	-
1Accession numbers from L. loa genome bioproject PRNJA60051 [12].
2Accession number from L. loa genome bioproject PRNJA246086 [11].
3The predicted pI and molecular weight was calculated using ExPASy http://web.expasy.org/compute_pi/ [34].
4Secretion signal analysis with Signal P 4.1 and Secretome P 2.0 [16, 17]
5O and N-linked glycosylation sites were predicted by NetOGlyc 4.0 and NetNGly 1.0 [14, 15]
6Mf transcript expression level was determined by Desjardins et al. and was only available with genes that had a LOAG ID [12].
7B. Malayi orthologs were determined as described in the methods. Two accession numbers are provided when available.
8The predicted C. elegans ortholog was accessed from parasite.wormbase .org.
